# Supplementary material for: Balsam-Pear-Skin-Like-Structure Polyvinylidene Fluoride/Ethylene–Vinyl Alcohol Fibrous Membrane for Highly Efficient Oil/Water Separation Through One-Step Electrospinning
Source: Polymers (Basel). 2025 May 18;17(10):1389. doi: 10.3390/polym17101389 (PMC12114631; doi:10.3390/polym17101389)
Supplement: Supplementary file 1 [file polymers-17-01389-s001.zip]

Archive with 1 entries (1 files):
- polymers-3630042-supplementary.pdf
